# Supplementary material for: Nanomaterial with Core–Shell Structure Composed of {P2W18O62} and Cobalt Homobenzotrizoate for Supercapacitors and H2O2-Sensing Applications
Source: Nanomaterials (Basel). 2023 Mar 25;13(7):1176. doi: 10.3390/nano13071176 (PMC10097129; doi:10.3390/nano13071176)
Supplement: Supplementary file 1 [file nanomaterials-13-01176-s001.zip]

Archive with 1 entries (1 files):
- nanomaterials-2173439-supplementary.pdf
